# Supplementary material for: Brazilian Gold Miners Working Irregularly in French Guiana: Health Status and Risk Determinants
Source: Trop Med Infect Dis. 2024 Dec 31;10(1):12. doi: 10.3390/tropicalmed10010012 (PMC11768861; doi:10.3390/tropicalmed10010012)
Supplement: Supplementary file 1 [file tropicalmed-10-00012-s001.zip]

Archive with 1 entries (1 files):
- tropicalmed-3146256-supplementary.pdf
